# Supplementary material for: Elevated Temperature and Allelopathy Impact Coral Recruitment
Source: PLoS One. 2016 Dec 7;11(12):e0166581. doi: 10.1371/journal.pone.0166581 (PMC5142781; doi:10.1371/journal.pone.0166581)
Supplement: S1 Data — (XLS) [file pone.0166581.s001.xls]

## Sheet: Exp1
Treatment	settle-top	settle-bottom	settle-sides	swimmers	swim_metamorphosed	settle-chamber	total survial	proportion survival	proportion settlement of initial	SOD	CAT
no_heat_no_comp 1	7	2	13	1	10	0	33	0.33	0.22	0.0626521	0.126445
no_heat_no_comp 2	4	1	1	2	22	3	33	0.33	0.09	0.034496	0.198614
no_heat_no_comp 3	2	2	2	3	7	0	16	0.16	0.06	0.0447742	0.857894
no_heat_no_comp 4	7	0	2	4	28	1	42	0.42	0.1	0.0352018	0.519511
no_heat_no_comp 5	14	5	11	14	8	0	52	0.52	0.3	0.0552445	0.313765
no_heat_no_comp 6	14	5	2	4	16	2	43	0.43	0.23	0.0762156	0.320798
no_heat_no_comp 7	13	14	8	10	1	0	46	0.46	0.35	0.0755136	0.102445
heat_no_comp 1	9	4	4	15	2	0	34	0.34	0.17	0.231756	0.584038
heat_no_comp 2	12	0	6	8	4	0	30	0.3	0.18	0.295304	0.378509
heat_no_comp 3	0	0	0	3	26	0	29	0.29	0	0.0690182	0.180809
heat_no_comp 4	15	1	15	26	7	0	64	0.64	0.31	0.197331	0.115624
heat_no_comp 5	10	2	3	1	27	3	46	0.46	0.18	0.0849195	0.679666
heat_no_comp 6	4	1	2	0	11	0	18	0.18	0.07	0.0794337	0.85865
heat_no_comp 7	13	2	15	0	27	4	61	0.61	0.34	0.083258	0.369018
no_heat_comp 1	0	1	0	7	3	1	12	0.12	0.02	0.169143	1.46051
no_heat_comp 2	1	7	3	5	0	1	17	0.188889	0.133333	0.224351	0.861646
no_heat_comp 3	0	3	4	19	5	1	32	0.32	0.08	0.0598026
no_heat_comp 4	1	2	0	3	0	0	6	0.06	0.03	0.096258	0.826903
no_heat_comp 5	1	8	2	7	3	1	22	0.22	0.12	0.0762348	1.46827
no_heat_comp 6	1	0	0	8	0	0	9	0.09	0.01	0.151794	0.589528
no_heat_comp 7	1	5	0	0	7	0	13	0.13	0.06	0.0958646	0.927933
heat_comp 1	0	9	2	11	1	0	23	0.23	0.11	0.333266	0.305525
heat_comp 2	0	0	0	5	2	1	8	0.08	0.01	0.227547	0.393055
heat_comp 3	0	0	0	7	0	0	7	0.1	0	0.444231	0.592662
heat_comp 4	1	14	2	16	4	2	39	0.39	0.19	0.148282	0.493589
heat_comp 5	2	5	0	3	16	1	27	0.613636	0.181818	0.217458	0.828898
heat_comp 6	1	4	0	0	4	1	10	0.1	0.06	0.322927	0.976886
heat_comp 7	0	8	0	0	13	2	23	0.23	0.1	0.256965	0.543731

## Sheet: Exp2
Treatment	settle-top	settle-bottom	settle-sides	settle-chamber	settle-chamberlid	settle-agar	settle-cable tie	swimmers	swim_metamorphosed	total survivors	proportion survival	proportion settled of initial	SOD	CAT	Lipid	Protein
no_heat_no_comp 1	7	6	15	17	25	0	0	97	10	177	0.885	0.35	0.362383	0.282608	8.52607	3.23396
no_heat_no_comp 2	0	1	6	7	4	0	0	68	81	167	0.835	0.09	0.455113	0.351215	9.18831	1.87666
no_heat_no_comp 3	1	7	0	25	20	0	0	100	44	197	0.985	0.265	0.333279	0.256122	6.86158	1.46628
no_heat_no_comp 4	11	46	12	8	4	0	0	14	48	143	0.715	0.405	0.391136	0.327517	7.82293	2.15306
no_heat_no_comp 5	9	14	0	12	0	0	0	104	10	149	0.745	0.175	0.314463	0.306131	8.56682	2.45674
no_heat_no_comp 6	10	6	6	2	10	0	0	117	18	169	0.845	0.17
no_heat_no_comp 7	27	9	4	6	8	0	0	59	57	170	0.85	0.27
no_heat_no_comp 8	4	1	2	7	17	0	0	3	142	176	0.88	0.155
no_heat_no_comp 9	7	8	11	5	0	0	0	125	10	166	0.83	0.155
no_heat_no_comp 10	21	29	7	10	3	0	0	86	24	180	0.9	0.35
heat_no_comp 1	2	5	0	7	31	1	0	71	13	130	0.65	0.23	0.45046	0.312591	14.1184	2.9917
heat_no_comp 2	13	9	8	9	18	0	0	91	19	167	0.835	0.285	0.366097	0.317804	10.4223	3.12419
heat_no_comp 3	4	12	17	20	11	0	0	103	17	184	0.92	0.32	0.391591	0.341692	13.3004	2.23482
heat_no_comp 4	6	2	2	11	6	0	0	8	72	107	0.535	0.135	0.393041	0.313245	15.487	2.49387
heat_no_comp 5	24	7	2	7	0	0	0	147	20	207	1	0.193237	0.468295	0.35523	16.6764	3.46738
heat_no_comp 6	2	5	0	7	4	0	0	152	15	185	0.925	0.09
heat_no_comp 7	3	8	2	20	15	0	0	6	120	174	0.87	0.24
heat_no_comp 8	2	9	6	21	19	0	0	114	4	175	0.875	0.285
heat_no_comp 9	9	16	4	3	7	0	0	75	59	173	0.865	0.195
heat_no_comp 10	10	13	3	9	10	0	1	23	110	179	0.895	0.23
no_heat_comp 1	0	0	0	2	1	1	0	0	35	39	0.195	0.02	0.428696	0.351474	7.81686	1.85347
no_heat_comp 2	0	1	0	2	2	0	0	0	90	95	0.475	0.025	0.654673	0.564261	14.7325	2.25762
no_heat_comp 3	0	0	0	2	7	0	0	0	82	91	0.455	0.045	0.214972	0.201202	6.48951	1.13868
no_heat_comp 4	1	5	4	4	6	0	0	35	33	88	0.44	0.1	0.389681	0.38062	10.251	2.9149
no_heat_comp 5	3	1	0	18	4	0	0	74	4	104	0.52	0.13	0.351392	0.293174	7.14261	1.66097
no_heat_comp 6	0	0	0	9	0	0	0	0	6	15	0.075	0.045
no_heat_comp 7	6	2	2	21	1	12	0	26	1	71	0.355	0.22
no_heat_comp 8	0	0	0	2	14	0	0	0	97	113	0.565	0.08
no_heat_comp 9	0	0	0	3	0	0	0	14	0	17	0.085	0.015
no_heat_comp 10	0	0	0	6	0	0	0	106	0	112	0.56	0.03
heat_comp 1	0	0	0	0	0	0	0	0	5	5	0.025	0	1.40635	0.647365	22.7763	6.68896
heat_comp 2	0	0	0	0	1	0	0	3	17	21	0.105	0.005	0.650797	0.240072	7.74442	2.35154
heat_comp 3	0	0	0	1	0	0	0	0	31	32	0.16	0.005	0.775924	0.309107	9.66677	3.37909
heat_comp 4	0	0	0	4	2	0	0	0	32	38	0.19	0.03	0.58127	0.567209	17.0048	2.80523
heat_comp 5	0	0	0	0	0	0	0	0	11	11	0.055	0	1.52597	0.821973	30.6866	10.7487
heat_comp 6	1	1	0	7	3	0	0	0	73	85	0.425	0.06
heat_comp 7	0	0	0	1	0	0	0	0	0	1	0.005	0.005
heat_comp 8	5	6	2	7	2	1	0	39	0	62	0.31	0.115
heat_comp 9	0	3	0	10	3	0	0	29	11	56	0.28	0.08
heat_comp 10	0	0	0	2	0	1	0	22	0	25	0.125	0.015
